# Supplementary material for: ﻿New insights into the mitogenomic phylogeny and evolutionary history of Murinae (Rodentia, Muridae) with the description of a new tribe
Source: Zookeys. 2025 Mar 27;1233:55–74. doi: 10.3897/zookeys.1233.140676 (PMC11969158; doi:10.3897/zookeys.1233.140676)
Supplement: XML Treatment for Vernayini [file zookeys.1233.140676-treatment1.xml]

<!DOCTYPE tp:taxon-treatment
  PUBLIC "-//TaxonX//DTD Taxonomic Treatment Publishing DTD v0 20100105//EN" "tax-treatment-NSO.dtd">
<tp:taxon-treatment xmlns:tp="http://www.plazi.org/taxpub"><tp:treatment-meta><kwd-group><label>Taxon classification</label><kwd>
                <named-content content-type="kingdom">Animalia</named-content>
              </kwd><kwd>
                <named-content content-type="order">Rodentia</named-content>
              </kwd><kwd>
                <named-content content-type="family">Muridae</named-content>
              </kwd></kwd-group><mixed-citation publication-type="journal"><person-group><name><surname>Liu</surname><given-names>Shuang</given-names></name><name><surname>Zhao</surname><given-names>Songping</given-names></name><name><surname>Wang</surname><given-names>Jing</given-names></name><name><surname>Fu</surname><given-names>Changkun</given-names></name><name><surname>Wang</surname><given-names>Xuming</given-names></name><name><surname>Liu</surname><given-names>Shaoying</given-names></name><name><surname>Chen</surname><given-names>Shunde</given-names></name></person-group><article-title>﻿New insights into the mitogenomic phylogeny and evolutionary history of <tp:taxon-name><tp:taxon-name-part taxon-name-part-type="subfamily">Murinae</tp:taxon-name-part></tp:taxon-name> (<tp:taxon-name><tp:taxon-name-part taxon-name-part-type="order">Rodentia</tp:taxon-name-part></tp:taxon-name>, <tp:taxon-name><tp:taxon-name-part taxon-name-part-type="family">Muridae</tp:taxon-name-part></tp:taxon-name>) with the description of a new tribe</article-title><source>Zookeys</source><day>27</day><month>03</month><year>2025</year><volume>1233</volume><fpage>55</fpage><lpage>74</lpage><pub-id pub-id-type="doi">10.3897/zookeys.1233.140676</pub-id></mixed-citation></tp:treatment-meta><tp:nomenclature><label>﻿</label><tp:taxon-name>
              <object-id xmlns:xlink="http://www.w3.org/1999/xlink" content-type="arpha" xlink:type="simple">D5B51E38-3D52-55BD-9628-9830C8177509</object-id>
              <tp:taxon-name-part taxon-name-part-type="tribe">Vernayini</tp:taxon-name-part>
              <object-id xmlns:xlink="http://www.w3.org/1999/xlink" content-type="zoobank" xlink:type="simple">https://zoobank.org/89A47D54-870B-45CE-B5C5-EA463CC63019</object-id>
            </tp:taxon-name><tp:taxon-authority>Liu, Zhao, Liu &amp; Chen, tribe nov.</tp:taxon-authority></tp:nomenclature><tp:treatment-sec sec-type="etymology" id="SECID0EELBI"><title>Etymology.</title><p>The tribal name is formed by adding to the stem of the name of the type genus <italic>Vernaya</italic>, the suffix ini; thus, the name of the tribe becomes Vernay + ini = Vernayini.</p></tp:treatment-sec><tp:treatment-sec sec-type="type genus" id="SECID0EWLBI"><title>Type genus.</title><p><italic><tp:taxon-name><tp:taxon-name-part taxon-name-part-type="genus" reg="Vernaya">Vernaya</tp:taxon-name-part></tp:taxon-name></italic> Anthony, 1941.</p></tp:treatment-sec><tp:treatment-sec sec-type="Genera included" id="SECID0EDMBI"><title>Genera included.</title><p>The single genus <italic><tp:taxon-name><tp:taxon-name-part taxon-name-part-type="genus" reg="Vernaya">Vernaya</tp:taxon-name-part></tp:taxon-name></italic> comprises four species: <italic><tp:taxon-name><tp:taxon-name-part taxon-name-part-type="genus" reg="Vernaya">Vernaya</tp:taxon-name-part><tp:taxon-name-part taxon-name-part-type="species" reg="fulva">fulva</tp:taxon-name-part></tp:taxon-name></italic> (Allen, 1927), <italic><tp:taxon-name><tp:taxon-name-part taxon-name-part-type="genus" reg="Vernaya">Vernaya</tp:taxon-name-part><tp:taxon-name-part taxon-name-part-type="species" reg="foramena">foramena</tp:taxon-name-part></tp:taxon-name></italic> Wang, Hu &amp; Chen, 1980, <italic><tp:taxon-name><tp:taxon-name-part taxon-name-part-type="genus" reg="Vernaya">Vernaya</tp:taxon-name-part><tp:taxon-name-part taxon-name-part-type="species" reg="meiguites">meiguites</tp:taxon-name-part></tp:taxon-name></italic> Zhao, Li, Wang, Jiang, Liu &amp; Chen, 2023 and <italic><tp:taxon-name><tp:taxon-name-part taxon-name-part-type="genus" reg="Vernaya">Vernaya</tp:taxon-name-part><tp:taxon-name-part taxon-name-part-type="species" reg="nushanensis">nushanensis</tp:taxon-name-part></tp:taxon-name></italic> Zhao, Liu, Jiang, Liu &amp; Chen, 2023.</p></tp:treatment-sec><tp:treatment-sec sec-type="diagnosis" id="SECID0E3NBI"><title>Diagnosis.</title><p><tp:taxon-name><tp:taxon-name-part taxon-name-part-type="tribe">Vernayini</tp:taxon-name-part></tp:taxon-name> is a tribe of small, arboreal, nocturnal rodents within the subfamily <tp:taxon-name><tp:taxon-name-part taxon-name-part-type="subfamily">Murinae</tp:taxon-name-part></tp:taxon-name>, which are well-adapted for climbing. These rodents are characterized by their medium-sized bodies, long, soft fur, and a unique combination of morphological features that distinguish them from other rodent groups. The hindfoot is less than 25 mm in length, and the total skull length is under 35 mm. Notably, the tail is particularly long, approximately twice the length of the head and body combined, and it is covered with fine scales, remaining hairless. Both the fifth digit of the forefoot and the first digit of the hindfoot are equipped with flattened nails, with the thumb capable of opposing the other fingers. The first digit of the hindfoot is semi-opposed and has a flattened nail instead of a claw, and both the fifth finger and the fifth toe have one claw each. The skull of <tp:taxon-name><tp:taxon-name-part taxon-name-part-type="tribe">Vernayini</tp:taxon-name-part></tp:taxon-name> rodents features a longitudinal depression in the interorbital region, which also frequently contains two unossified sockets. The molar morphology of this tribe is quite distinctive, featuring an incisive foramen that extends backward to the front of the first molar. The third molar, M<sup>3</sup>, is notable for its two tabular transverse ridges. Furthermore, the posterior lobe of the third transverse ridge on the first molar, M<sup>1</sup>, is significantly different from what is seen in <tp:taxon-name><tp:taxon-name-part taxon-name-part-type="tribe">Rattini</tp:taxon-name-part></tp:taxon-name> and <tp:taxon-name><tp:taxon-name-part taxon-name-part-type="tribe">Micromyini</tp:taxon-name-part></tp:taxon-name>. Members of this tribe are skilled climbers, frequently active on large trees and plants like bananas. Their activity peaks during the morning, and their diet includes plant fruits, seeds, and insects (<xref ref-type="bibr" rid="B27">Pan et al. 2007</xref>; <xref ref-type="bibr" rid="B35">Smith and Xie 2008</xref>; <xref ref-type="bibr" rid="B43">Wei et al. 2022</xref>).</p></tp:treatment-sec><tp:treatment-sec sec-type="distribution" id="SECID0ELPBI"><title>Distribution.</title><p><tp:taxon-name><tp:taxon-name-part taxon-name-part-type="tribe">Vernayini</tp:taxon-name-part></tp:taxon-name> is primarily found in the mountainous regions of southwestern China, extending into northern Myanmar. The four species within this tribe have distinct distribution patterns (<xref ref-type="bibr" rid="B47">Zhao et al. 2023</xref>), as follows:</p><p><italic><tp:taxon-name><tp:taxon-name-part taxon-name-part-type="genus" reg="Vernaya">Vernaya</tp:taxon-name-part><tp:taxon-name-part taxon-name-part-type="species" reg="fulva">fulva</tp:taxon-name-part></tp:taxon-name></italic>: found in western Yunnan Province, China, west of the Lancang River, and extends into northern Myanmar.</p><p><italic><tp:taxon-name><tp:taxon-name-part taxon-name-part-type="genus" reg="Vernaya">Vernaya</tp:taxon-name-part><tp:taxon-name-part taxon-name-part-type="species" reg="foramena">foramena</tp:taxon-name-part></tp:taxon-name></italic>: distributed in the Qinling Mountains of northern Sichuan, southern Gansu, southwestern Shaanxi, central Sichuan, the Qionglai Mountain District in western Sichuan, and northeastern Chongqing.</p><p><italic><tp:taxon-name><tp:taxon-name-part taxon-name-part-type="genus" reg="Vernaya">Vernaya</tp:taxon-name-part><tp:taxon-name-part taxon-name-part-type="species" reg="meiguites">meiguites</tp:taxon-name-part></tp:taxon-name></italic>: distributed in the Meigu Dafengding National Nature Reserve, Mabian Dafengding National Nature Reserve, and adjacent areas, as well as the Gongga Mountains in the middle of the Hengduan Mountains.</p><p><italic><tp:taxon-name><tp:taxon-name-part taxon-name-part-type="genus" reg="Vernaya">Vernaya</tp:taxon-name-part><tp:taxon-name-part taxon-name-part-type="species" reg="nushanensis">nushanensis</tp:taxon-name-part></tp:taxon-name></italic>: found in Xuemeng Mountain, Lushui, Caojian, Dali, Yunnan Province, China, likely with the Lancang River (upper Mekong River in China) as its eastern boundary.</p><p>The divergence of arboreal animals may be related to climatic and geological movements. Both <italic><tp:taxon-name><tp:taxon-name-part taxon-name-part-type="genus" reg="Vernaya">Vernaya</tp:taxon-name-part></tp:taxon-name></italic> and <italic><tp:taxon-name><tp:taxon-name-part taxon-name-part-type="genus" reg="Micromys">Micromys</tp:taxon-name-part></tp:taxon-name></italic> are climbing species. <italic><tp:taxon-name><tp:taxon-name-part taxon-name-part-type="genus" reg="Micromys">Micromys</tp:taxon-name-part></tp:taxon-name></italic> is found in various regions of the world, including Myanmar, India, Vietnam, and Russia. In China, its distribution extends to Sichuan, Chongqing, Yunnan, and the southern part of Shaanxi (<xref ref-type="bibr" rid="B43">Wei et al. 2022</xref>). This distribution overlaps with the distribution of <italic><tp:taxon-name><tp:taxon-name-part taxon-name-part-type="genus" reg="Vernaya">Vernaya</tp:taxon-name-part></tp:taxon-name></italic> species. According to the divergence time results, we noticed that the divergence of <italic><tp:taxon-name><tp:taxon-name-part taxon-name-part-type="genus" reg="Micromys">Micromys</tp:taxon-name-part></tp:taxon-name></italic> and <italic><tp:taxon-name><tp:taxon-name-part taxon-name-part-type="genus" reg="Vernaya">Vernaya</tp:taxon-name-part></tp:taxon-name></italic> occurred approximately 12 <abbrev xmlns:xlink="http://www.w3.org/1999/xlink" xlink:title="Megaannus" id="ABBRID0E5SBI" xlink:type="simple">Ma</abbrev> ago. At this time, what caused the two genera to diverge caught our attention. During the 14–12 <abbrev xmlns:xlink="http://www.w3.org/1999/xlink" xlink:title="Megaannus" id="ABBRID0ECTBI" xlink:type="simple">Ma</abbrev>, the Qinghai-Tibetan Plateau (<abbrev xmlns:xlink="http://www.w3.org/1999/xlink" xlink:title="Qinghai-Tibetan Plateau" id="ABBRID0EGTBI" xlink:type="simple">QTP</abbrev>) is thought to have experienced a rapid uplift (<xref ref-type="bibr" rid="B7">Coleman and Hodges 1995</xref>; <xref ref-type="bibr" rid="B8">Dettman et al. 2003</xref>). Moreover, the uplift of the Sanjiang area in the southern section of the Hengduan Mountains is believed to have occurred at 25–17 <abbrev xmlns:xlink="http://www.w3.org/1999/xlink" xlink:title="Megaannus" id="ABBRID0ESTBI" xlink:type="simple">Ma</abbrev> and 13–8 <abbrev xmlns:xlink="http://www.w3.org/1999/xlink" xlink:title="Megaannus" id="ABBRID0EWTBI" xlink:type="simple">Ma</abbrev> (<xref ref-type="bibr" rid="B48">Zhong and Ding 1996</xref>). These events have created complex land conditions and diversified climate evolution (<xref ref-type="bibr" rid="B46">Wu et al. 2001</xref>), leading to the differentiation and evolution of specific species. Therefore, based on these findings, we speculate that the two climbing genera, <italic><tp:taxon-name><tp:taxon-name-part taxon-name-part-type="genus" reg="Micromys">Micromys</tp:taxon-name-part></tp:taxon-name></italic> and <italic><tp:taxon-name><tp:taxon-name-part taxon-name-part-type="genus" reg="Vernaya">Vernaya</tp:taxon-name-part></tp:taxon-name></italic> may have been closely related in the early stage; later, due to the uplift of the <abbrev xmlns:xlink="http://www.w3.org/1999/xlink" xlink:title="Qinghai-Tibetan Plateau" id="ABBRID0EQUBI" xlink:type="simple">QTP</abbrev> and the change in climate, the habitats of the two have changed and occupied different ecological niches, which led to their divergence. Moreover, should <italic><tp:taxon-name><tp:taxon-name-part taxon-name-part-type="genus" reg="Vernaya">Vernaya</tp:taxon-name-part></tp:taxon-name></italic> and <italic><tp:taxon-name><tp:taxon-name-part taxon-name-part-type="genus" reg="Micromys">Micromys</tp:taxon-name-part></tp:taxon-name></italic> be subject to distinct selective pressures within their mitochondrial genomes, the discovery of adaptive sites that fuel speciation is a thrilling prospect that beckons us to delve deeper into this evolutionary enigma.</p></tp:treatment-sec><ref-list><ref id="B27"><mixed-citation xmlns:xlink="http://www.w3.org/1999/xlink" xlink:type="simple"><person-group><name name-style="western"><surname>Pan</surname><given-names>QH</given-names></name><name name-style="western"><surname>Wang</surname><given-names>YX</given-names></name><name name-style="western"><surname>Yan</surname><given-names>K</given-names></name></person-group> (<year>2007</year>) <source>A field guide to the mammals of China.</source><publisher-name>Forestry Publishing House</publisher-name>, <publisher-loc>Beijing</publisher-loc>, <size units="page">296 pp</size>. [in Chinese]</mixed-citation></ref><ref id="B35"><mixed-citation xmlns:xlink="http://www.w3.org/1999/xlink" xlink:type="simple"><person-group><name name-style="western"><surname>Smith</surname><given-names>AT</given-names></name><name name-style="western"><surname>Xie</surname><given-names>Y</given-names></name></person-group> (<year>2008</year>) <source>A Guide to the Mammals of China.</source><publisher-name>Hunan Education Publishing House</publisher-name>, <publisher-loc>Hunan</publisher-loc>, <size units="page">151 pp</size>. [in Chinese]</mixed-citation></ref><ref id="B43"><mixed-citation xmlns:xlink="http://www.w3.org/1999/xlink" xlink:type="simple"><person-group><name name-style="western"><surname>Wei</surname><given-names>FW</given-names></name><name name-style="western"><surname>Yang</surname><given-names>QS</given-names></name><name name-style="western"><surname>W Y</surname></name><name name-style="western"><surname>Jiang</surname><given-names>XL</given-names></name><name name-style="western"><surname>Liu</surname><given-names>SY</given-names></name></person-group> (<year>2022</year>) Classification and distribution of mammals in China, vol. 1. Science Press, Beijing, 115 + 149. [in Chinese]</mixed-citation></ref><ref id="B47"><mixed-citation xmlns:xlink="http://www.w3.org/1999/xlink" xlink:type="simple"><person-group><name name-style="western"><surname>Zhao</surname><given-names>SP</given-names></name><name name-style="western"><surname>Wang</surname><given-names>XM</given-names></name><name name-style="western"><surname>Li</surname><given-names>BV</given-names></name><name name-style="western"><surname>Dou</surname><given-names>L</given-names></name><name name-style="western"><surname>Liu</surname><given-names>YX</given-names></name><name name-style="western"><surname>Yang</surname><given-names>SY</given-names></name><name name-style="western"><surname>Fan</surname><given-names>RH</given-names></name><name name-style="western"><surname>Jiang</surname><given-names>Y</given-names></name><name name-style="western"><surname>Li</surname><given-names>Q</given-names></name><name name-style="western"><surname>Liao</surname><given-names>R</given-names></name><name name-style="western"><surname>Hu</surname><given-names>M</given-names></name><name name-style="western"><surname>Jiang</surname><given-names>XL</given-names></name><name name-style="western"><surname>Liu</surname><given-names>SY</given-names></name><name name-style="western"><surname>Chen</surname><given-names>SD</given-names></name></person-group> (<year>2023</year>) Molecular phylogeny and taxonomy of the genus <italic><tp:taxon-name><tp:taxon-name-part taxon-name-part-type="genus">Vernaya</tp:taxon-name-part></tp:taxon-name></italic> (<tp:taxon-name><tp:taxon-name-part taxon-name-part-type="class">Mammalia</tp:taxon-name-part></tp:taxon-name>: <tp:taxon-name><tp:taxon-name-part taxon-name-part-type="order">Rodentia</tp:taxon-name-part></tp:taxon-name>: <tp:taxon-name><tp:taxon-name-part taxon-name-part-type="family">Muridae</tp:taxon-name-part></tp:taxon-name>) with the description of two new species. Ecology and Evolution 13(11): e10628. <ext-link xlink:href="10.1002/ece3.10628" ext-link-type="doi" xlink:type="simple">https://doi.org/10.1002/ece3.10628</ext-link></mixed-citation></ref><ref id="B7"><mixed-citation xmlns:xlink="http://www.w3.org/1999/xlink" xlink:type="simple"><person-group><name name-style="western"><surname>Coleman</surname><given-names>M</given-names></name><name name-style="western"><surname>Hodges</surname><given-names>K</given-names></name></person-group> (<year>1995</year>) <article-title>Evidence for Tibetan plateau uplift before 14 Myr ago from a new minimum age for east-west extension.</article-title><source>Nature</source><volume>374</volume>(<issue>6517</issue>): <fpage>49</fpage>–<lpage>52</lpage>. <ext-link xlink:href="10.1038/374049a0" ext-link-type="doi" xlink:type="simple">https://doi.org/10.1038/374049a0</ext-link></mixed-citation></ref><ref id="B8"><mixed-citation xmlns:xlink="http://www.w3.org/1999/xlink" xlink:type="simple"><person-group><name name-style="western"><surname>Dettman</surname><given-names>DL</given-names></name><name name-style="western"><surname>Fang</surname><given-names>X</given-names></name><name name-style="western"><surname>Garzione</surname><given-names>CN</given-names></name><name name-style="western"><surname>Li</surname><given-names>J</given-names></name></person-group> (<year>2003</year>) <article-title>Uplift-driven climate change at 12 Ma: a long δ18O record from the NE margin of the Tibetan plateau.</article-title><source>Earth and Planetary Science Letters</source><volume>214</volume>(<issue>1–2</issue>): <fpage>267</fpage>–<lpage>277</lpage>. <ext-link xlink:href="10.1016/S0012-821X(03)00383-2" ext-link-type="doi" xlink:type="simple">https://doi.org/10.1016/S0012-821X(03)00383-2</ext-link></mixed-citation></ref><ref id="B48"><mixed-citation xmlns:xlink="http://www.w3.org/1999/xlink" xlink:type="simple"><person-group><name name-style="western"><surname>Zhong</surname><given-names>DL</given-names></name><name name-style="western"><surname>Ding</surname><given-names>L</given-names></name></person-group> (<year>1996</year>) <article-title>The uplifting process and mechanism of Qinghai-Xizang (Tibet) Plateau.</article-title><source>Science in China, Series D</source><volume>26</volume>: <fpage>289</fpage>–<lpage>295</lpage>.</mixed-citation></ref><ref id="B46"><mixed-citation xmlns:xlink="http://www.w3.org/1999/xlink" xlink:type="simple"><person-group><name name-style="western"><surname>Wu</surname><given-names>YQ</given-names></name><name name-style="western"><surname>Cui</surname><given-names>ZJ</given-names></name><name name-style="western"><surname>Liu</surname><given-names>GN</given-names></name><name name-style="western"><surname>Ge</surname><given-names>DK</given-names></name><name name-style="western"><surname>Yin</surname><given-names>JR</given-names></name><name name-style="western"><surname>Xu</surname><given-names>QH</given-names></name><name name-style="western"><surname>Pang</surname><given-names>QQ</given-names></name></person-group> (<year>2001</year>) <article-title>Quaternary geomorphological evolution of the Kunlun Pass area and uplift of the Qinghai-Xizang (Tibet) Plateau.</article-title><source>Geomorphology</source><volume>36</volume>(<issue>3–4</issue>): <fpage>203</fpage>–<lpage>216</lpage>. <ext-link xlink:href="10.1016/S0169-555X(00)00057-X" ext-link-type="doi" xlink:type="simple">https://doi.org/10.1016/S0169-555X(00)00057-X</ext-link></mixed-citation></ref></ref-list></tp:taxon-treatment>
